# Supplementary material for: Disparities in Cutaneous T-Cell Lymphoma Incidence by Race/Ethnicity and Area-Based Socioeconomic Status
Source: Int J Environ Res Public Health. 2023 Feb 17;20(4):3578. doi: 10.3390/ijerph20043578 (PMC9960518; doi:10.3390/ijerph20043578)
Supplement: Supplementary file 1 [file ijerph-20-03578-s001.zip]

Archive with 1 entries (1 files):
- ijerph-2186233-supplementary.pdf
